# Supplementary material for: MicroRNA Transcriptomic Analysis of Heterosis during Maize Seed Germination
Source: PLoS One. 2012 Jun 27;7(6):e39578. doi: 10.1371/journal.pone.0039578 (PMC3384671; doi:10.1371/journal.pone.0039578)
Supplement: Table S2 — Predicted novel miRNAs (chromosome location, pre-miRNA length, mature miRNA sequence, MFEI and detected reads of each miRNAs were listed). (XLS) [file pone.0039578.s002.xls]

## Sheet: Sheet1
Name	Chromosome	Location	Arm	Precursor L(nt)	Free energy (kcal/mol)	Mature sequence(5′-3′)	L(nt)	A+U(%)	MFEIs	RPM-Yu87-1	RPM-Yuyu22	RPM-Zong3
zma-miRn1a	chr1	5996159:5996241(+)	5p	83	-45.26	UUGGAGGGGAUUGAGGGGGCUA	22	0.4578	1.00572	5.03307	7.13737	6.00721
zma-miRn1b	chr2	11301987:11302091(-)	5P	105	-79.6	UUGGAGGGGAUUGAGGGGGCUA	22	0.5143	1.56083	5.03307	7.13737	6.00721
zma-miRn1c	chr2	11307942:11307596(-)	5P	105	-88.1	UUGGAGGGGAUUGAGGGGGCUA	22	0.4952	1.66214	5.03307	7.13737	6.00721
zma-miRn1d	chr2	160587100:160587178（-）	5P	79	-58.9	UUGGAGGGGAUUGAGGGGGCUA	22	0.4302	1.30893	5.03307	7.13737	6.00721
zma-miRn2	chr5	106000150:106000268（+）	3p	119	-81	UAACUAGCCGUCGGAGAUAAG	21	0.5	1.35	10.6824	6.50495	5.47492
zma-miRn3	chr10	64611102:64611198(+)	5p	97	-45.3	GGAGGAGAUUGGAGGGGCUAA	21	0.5979	0.949015	5.23851	2.07797	1.74893
zma-miRn4	chr7	106802598:106803060(-)	5P	103	-40.8	GGGGAUUGAAGAGGAUUAAAU	21	0.5825	0.948782	0.924442	0.993811	0.836447
zma-miRn5	chr1	175756582:175756696(-)	3P	115	-62.9	UUUGGGGUGGAUACGUGGUCA	21	0.5217	1.14354	2.77333	0.993811	0.836447
zma-miRn6	chr1	273716847:273716946(-)	3P	100	-58.7	UCGGACCAGGCUUCAUUCCCCG	22	0.34	0.889394	1.64345	0.993811	0.836447
zma-miRn7	chr2	86099702:86099824(+)	5P	123	-49.19	AUGCAGAACAAUUUACAGACG	21	0.626	1.0693	16.3318	9.21534	7.75614
zma-miRn8a	chr2	162419627:162419952（+）	3P	326	-128.54	AGACUUAGGAACGGAGGGAGU	21	0.5675	0.911664	1.43802	1.1745	0.988528
zma-miRn8b	chr2	162419627:162419953（-）	3P	327	-122.5	AGACUUAGGAACGGAGGGAGU	21	0.5688	0.86878	1.43802	1.1745	0.988528
zma-miRn9	chr2	167864344:167864548（+）	5P	205	-69.06	UUUGAAUGCACUAGAACUAAUU	22	0.678	1.04621	0.821726	0.632425	0.532284
zma-miRn10	chr2	116360632:116360715（-）	3P	84	-36.2	AGUGAGACCCUGCAGAAGCUGC	22	0.5	0.861905	1.23259	1.1745	0.988528
zma-miRn11a	chr3	107353630:107353831（+）	3P	202	-100.8	UUUCAAAGUUCGUGGACCUAA	21	0.5545	1.12011	7.39554	10.1188	8.51655
zma-miRn11b	chr3	197813639:197813848（-）	3P	210	-82.52	UUUCAAAGUUCGUGGACCUAA	21	0.581	0.937834	7.39554	10.1188	8.51655
zma-miRn11c	chr4	65821549:65821772（+）	3P	224	-123.6	UUUCAAAGUUCGUGGACCUAA	21	0.5714	1.28741	7.39554	10.1188	8.51655
zma-miRn12	chr3	147811200:147811314(+)	3P	115	-81.7	UUCUGGAGGGGAUUUGAGUUU	21	0.5652	1.06339	0.821726	0.542079	0.456244
zma-miRn13a	chr3	217621890:217622179（-）	5P	290	-116.7	UUUGACCAAGUUUGUAGAAAA	21	0.6276	1.0806	13.8666	8.67326	7.2999
zma-miRn13b	chr8	137007122:137007416（-）	5P	295	-97.2	UUUGACCAAGUUUGUAGAAAA	21	0.6203	0.867768	13.8666	8.67326	7.2999
zma-miRn14	chr7	131467415:131467593(-)	3P	179	-63.7	UAAUGGAUCAAAUGGUUUGCU	21	0.6257	0.950751	0.719011	0.632425	0.532284
zma-miRn15a	chr10	142423583:142423663(+)	5p	81	-59.8	AGAGGGGAUUGGAGGGGCUAA	21	0.4815	1.42386	14.2775	14.0037	11.7863
zma-miRn15b	chr1	122613803:122613900(-)	5p	98	-49.5	AGAGGGGAUUGGAGGGGCUAA	21	0.602	1.2691	14.2775	14.0037	11.7863
zma-miRn15c	chr3	183288281:183288379(-)	5P	99	-61.7	AGAGGGGAUUGGAGGGGCUAA	21	0.5657	1.43503	14.2775	14.0037	11.7863
zma-miRn15d	chr4	102119148:102119247(-)	5P	100	-70.1	AGAGGGGAUUGGAGGGGCUAA	21	0.54	1.52391	14.2775	14.0037	11.7863
zma-miRn16	chr8	4766569:4766746(-)	5P	178	-98.5	UUAGGCUCGGGGACUACGGUG	21	0.4663	1.03686	147.808	58.5445	49.2743
zma-miRn17	chr8	89630602:89630720(-)	5P	119	-71.5	UUGAAGGGGAUUGGAGAGGAU	21	0.5882	1.45906	147.808	58.5445	49.2743
zma-miRn18	chr8	118255088:118255187(-)	3P	100	-70.1	UAACUAGCCGUCGGAGAAUAAG	22	0.54	1.52391	32.0473	26.0198	21.8997
zma-miRn19a	chr1	77936802:77936899(-)	5p	98	-65.2	GGAGGGAAUUGGAGGGGCUA	20	0.5918	1.62985	13.7639	28.9109	24.333
zma-miRn19b	chr5	91445426:91445526(+)	5P	101	-62.3	GGAGGGAAUUGGAGGGGCUA	20	0.5644	1.41605	13.7639	28.9109	24.333
zma-miRn19c	chr5	203138725:203138824(+)	5P	100	-49.55	GGAGGGAAUUGGAGGGGCUA	20	0.59	1.20854	13.7639	28.9109	24.333
zma-miRn19d	chr7	142744761:142744859(+)	5P	99	-62.9	GGAGGGAAUUGGAGGGGCUA	20	0.5657	1.46294	13.7639	28.9109	24.333
zma-miRn20a	chr10	90849589:90849686(-)	5p	98	-69.9	AUGCACUAGAGCUAAUGGUUA	21	0.6122	1.83926	4.10863	2.71039	2.28122
zma-miRn20b	chr10	130597683:130597815(-)	5p	133	-48.1	AUGCACUAGAGCUAAUGGUUA	21	0.6617	1.06903	4.10863	2.71039	2.28122
